# Supplementary material for: AmpC induction by imipenem in Pseudomonas aeruginosa occurs in the absence of OprD and impacts imipenem/relebactam susceptibility
Source: Microbiol Spectr. 2024 Sep 24;12(11):e00142-24. doi: 10.1128/spectrum.00142-24 (PMC11537110; doi:10.1128/spectrum.00142-24)
Supplement: Supplemental File S1 to S4 — RNAseq Data and primers. [file spectrum.00142-24-s0005.xlsx]

## Sheet: File S1
File S1: Genes absent from PW2742
locus	gene
PA2377	hypothetical
PA2378	hypothetical
PA2379	hypothetical
PA2380	hypothetical
PA2381	hypothetical
PA2382	lldA
PA2383	hypothetical
PA2384	hypothetical
PA2385	pvdQ
PA2386	pvdA
PA2387	fpvI
PA2388	fpvR
PA2389	pvdR
PA2390	pvdT
PA2391	opmQ
PA2392	pvdP
PA2393	hypothetical
PA2394	pvdN
PA2395	pvdO
PA2396	pvdF
PA2397	pvdE
PA2398	fpvA
PA2399	pvdD
PA2400	pvdJ
PA2402	pvdI
PA2403	fpvG
PA2404	fpvH
PA2405	fpvJ
PA2406	fpvK
PA2407	fpvC
PA2408	fpvD
PA2409	fpvE
PA2410	fpvF
PA2411	hypothetical
PA2412	hypothetical
PA2413	pvdH
PA2414	hypothetical
PA2415	hypothetical
PA2416	treA
PA2417	hypothetical
PA2418	hypothetical
PA2419	hypothetical
PA2420	hypothetical
PA2421	hypothetical
PA2422	hypothetical
PA2423	hypothetical
PA2424	pvdL
PA2425	pvdG
PA2426	pvdS
PA2427	hypothetical
PA2428	hypothetical
PA2429	hypothetical
PA2430	hypothetical
PA2431	hypothetical
PA2432	bexR
PA2433	hypothetical
PA2434	hypothetical
PA2435	hypothetical
PA2436	hypothetical
PA2437	hypothetical
PA2438	hypothetical
PA2439	hypothetical
PA2440	hypothetical
PA2441	hypothetical
PA2442	gcvT2
PA2443	sdaA
PA2444	glyA2
PA2445	gcvP2
PA2446	gcvH2
PA2447	hypothetical
PA2448	hypothetical
PA2449	gcsR
PA2450	hypothetical
PA2451	hypothetical
PA2452	hypothetical
PA2453	hypothetical
PA2454	hypothetical
PA2455	hypothetical
PA2456	hypothetical
PA2457	hypothetical
PA2458	hypothetical
PA2459	hypothetical
PA2460	hypothetical
PA2461	hypothetical
PA2462	hypothetical
PA2463	hypothetical
PA2464	hypothetical
PA2465	hypothetical
PA2466	foxA
PA2467	foxR
PA2468	foxI
PA2469	hypothetical
PA2470	gtdA
PA2471	hypothetical
PA2472	hypothetical
PA2473	hypothetical
PA2474	hypothetical
PA2475	hypothetical
PA2476	dsbG
PA2477	dsbE
PA2478	dsbD
PA2479	dsbR
PA2480	dsbS
PA2481	hypothetical
PA2482	hypothetical
PA2483	hypothetical
PA2484	hypothetical
PA2485	hypothetical
PA2486	ptrC
PA2487	hypothetical
PA2488	hypothetical
PA2489	hypothetical
PA2490	hypothetical
PA2491	mexS
PA2492	mexT
PA2493	mexE
PA2494	mexF
PA2495	oprN
PA2496	hypothetical
PA2497	hypothetical
PA2498	hypothetical
PA2499	hypothetical
PA2500	hypothetical
PA2501	hypothetical
PA2502	hypothetical
PA2503	hypothetical
PA2504	hypothetical
PA2505	opdT
PA2506	hypothetical
PA2507	catA
PA2508	catC
PA2509	catB
PA2510	catR
PA2511	antR
PA2512	antA
PA2513	antB
PA2514	antC
PA2515	xylL
PA2516	xylZ
PA2517	xylY
PA2518	xylX
PA2519	xylS
PA2520	czcA
PA2521	czcB
PA2522	czcC

## Sheet: File S2
File S2: Total significant DEGs
Delta OprD						Delta OpdP						CPAO1						1378361						1203673						1499564
Locustag	Gene	Description	logFC	PValue		Locustag	Gene	Description	logFC	PValue		Locustag	Gene	Description	logFC	PValue		Locustag	Gene	Description	logFC	PValue		Locustag	Gene	Description	logFC	PValue		Locustag	Gene	Description	logFC	PValue
KINBGHBF_00068		hypothetical protein	1.32131	0.0487904		KINBGHBF_00084		hypothetical protein	-1.34316	0.0441237		KINBGHBF_00096	clpV1_1	Protein ClpV1	1.38728	0.0371932		KINBGHBF_00482	creD	Inner membrane protein CreD	4.05727	4.15408e-08		KINBGHBF_00288	cysA	Sulfate/thiosulfate import ATP-binding protein CysA	-1.57071	0.0201817		KINBGHBF_00024	hemF	Oxygen-dependent coproporphyrinogen-III oxidase	-1.84945	0.00613052
KINBGHBF_00096	clpV1_1	Protein ClpV1	-1.42629	0.032275		KINBGHBF_00089		hypothetical protein	-1.33813	0.0441814		KINBGHBF_00097	vgrG1_1	Actin cross-linking toxin VgrG1	1.38283	0.0379239		KINBGHBF_00483		hypothetical protein	3.55819	1.4117e-06		KINBGHBF_00482	creD	Inner membrane protein CreD	1.37751	0.0392593		KINBGHBF_00025	aroE_1	Shikimate dehydrogenase (NADP(+))	-1.46783	0.0280899
KINBGHBF_00482	creD	Inner membrane protein CreD	6.06183	9.03074e-14		KINBGHBF_00092		hypothetical protein	-1.54734	0.0208077		KINBGHBF_00482	creD	Inner membrane protein CreD	1.84507	0.00661543		KINBGHBF_00871	rcsC_2	Sensor histidine kinase RcsC	3.43491	1.71479e-06		KINBGHBF_00484		hypothetical protein	7.36335	0.00021796		KINBGHBF_00053		hypothetical protein	1.92858	0.00437683
KINBGHBF_00483		hypothetical protein	4.91111	3.00629e-10		KINBGHBF_00093		hypothetical protein	-2.05788	0.00256751		KINBGHBF_00764		hypothetical protein	-3.37099	0.00281198		KINBGHBF_00872		hypothetical protein	6.86575	4.25758e-16		KINBGHBF_00696	coaX	Type III pantothenate kinase	2.07551	0.00227688		KINBGHBF_00054		hypothetical protein	1.5965	0.0172436
KINBGHBF_00484		hypothetical protein	4.0092	9.1922e-06		KINBGHBF_00094		hypothetical protein	-1.56104	0.0197339		KINBGHBF_00872		hypothetical protein	2.12554	0.00222468		KINBGHBF_00873	ampC	Beta-lactamase	9.7006	1.22574e-24		KINBGHBF_00852		hypothetical protein	1.39475	0.0364967		KINBGHBF_00076		hypothetical protein	1.72472	0.0102444
KINBGHBF_00485	yibF	putative GST-like protein YibF	2.80684	6.712e-05		KINBGHBF_00095		hypothetical protein	-1.86574	0.00587736		KINBGHBF_00873	ampC	Beta-lactamase	4.55223	1.91643e-09		KINBGHBF_04609	murG	UDP-N-acetylglucosamine--N-acetylmuramyl- (pentapeptide) pyrophosphoryl-undecaprenol N-acetylglucosamine transferase	-3.50264	1.1513e-06		KINBGHBF_00871	rcsC_2	Sensor histidine kinase RcsC	2.60644	0.000169999		KINBGHBF_00079	macB_1	Macrolide export ATP-binding/permease protein MacB	1.74839	0.0166164
KINBGHBF_00536	nirM	Cytochrome c-551	-1.56942	0.019002		KINBGHBF_00096	clpV1_1	Protein ClpV1	-1.38421	0.0375387		KINBGHBF_01606	nosF	putative ABC transporter ATP-binding protein NosF	-2.18088	0.00329725		KINBGHBF_04703	puuR_2	HTH-type transcriptional regulator PuuR	2.31359	0.00768073		KINBGHBF_00872		hypothetical protein	3.90851	9.98542e-08		KINBGHBF_00081	prpC_1	Protein phosphatase PrpC	1.54529	0.0214254
KINBGHBF_00537	nirS_2	Nitrite reductase	-1.85953	0.00583222		KINBGHBF_00097	vgrG1_1	Actin cross-linking toxin VgrG1	-1.37633	0.0386781		KINBGHBF_01608	nosZ	Nitrous-oxide reductase	-1.36878	0.0398112								KINBGHBF_00873	ampC	Beta-lactamase	3.68808	3.7684e-07		KINBGHBF_00082		hypothetical protein	1.79822	0.00799419
KINBGHBF_00541	norC	Nitric oxide reductase subunit C	-1.56342	0.0217123		KINBGHBF_00102		hypothetical protein	-1.39574	0.0390665		KINBGHBF_01620	phnG	Alpha-D-ribose 1-methylphosphonate 5-triphosphate synthase subunit PhnG	-6.82364	0.00199604								KINBGHBF_01056	metQ_1	Methionine-binding lipoprotein MetQ	-1.33221	0.0460601		KINBGHBF_00083		hypothetical protein	1.88802	0.00518617
KINBGHBF_00542	norB	Nitric oxide reductase subunit B	-1.84215	0.00651543		KINBGHBF_00103		hypothetical protein	-1.36433	0.0417426		KINBGHBF_01621	phnH	Alpha-D-ribose 1-methylphosphonate 5-triphosphate synthase subunit PhnH	-2.25993	0.0381992								KINBGHBF_01207		hypothetical protein	1.35388	0.0422722		KINBGHBF_00084		hypothetical protein	1.87808	0.00548422
KINBGHBF_00766	phzS	5-methylphenazine-1-carboxylate 1-monooxygenase	1.32871	0.0458616		KINBGHBF_00451	cntO_2	Metal-pseudopaline receptor CntO	1.40751	0.035529		KINBGHBF_01667	acpP_1	Acyl carrier protein	2.0707	0.00366987								KINBGHBF_01608	nosZ	Nitrous-oxide reductase	-1.67233	0.0127786		KINBGHBF_00085		hypothetical protein	2.18055	0.00140388
KINBGHBF_00767	phzG_1	Phenazine biosynthesis protein PhzG	1.41688	0.0393706		KINBGHBF_00482	creD	Inner membrane protein CreD	3.90382	1.15008e-07		KINBGHBF_01670		Cytochrome P450 107B1	1.5391	0.0236004								KINBGHBF_01809		hypothetical protein	-1.52479	0.0227267		KINBGHBF_00086		hypothetical protein	1.82011	0.00703349
KINBGHBF_00773	phzA1	Phenazine biosynthesis protein PhzA1	1.31069	0.0498912		KINBGHBF_00483		hypothetical protein	2.7747	0.000126056		KINBGHBF_01671		hypothetical protein	1.53069	0.0292654								KINBGHBF_04702		Methionine aminopeptidase 1, mitochondrial	2.03419	0.0380057		KINBGHBF_00088		hypothetical protein	2.15291	0.00158783
KINBGHBF_00829		hypothetical protein	1.68643	0.0129891		KINBGHBF_00527	nirS_1	Nitrite reductase	-1.44403	0.0303489		KINBGHBF_01673	auaG	Aurachin C monooxygenase/isomerase	1.55722	0.0261748								KINBGHBF_05141	desA3	NADPH-dependent stearoyl-CoA 9-desaturase	-1.36527	0.0414133		KINBGHBF_00089		hypothetical protein	2.19286	0.00130873
KINBGHBF_00871	rcsC_2	Sensor histidine kinase RcsC	3.38643	2.28153e-06		KINBGHBF_00528	cysG_1	Siroheme synthase	-1.51397	0.0237832		KINBGHBF_01809		hypothetical protein	-1.3558	0.0417833														KINBGHBF_00090		hypothetical protein	1.8917	0.00508216
KINBGHBF_00872		hypothetical protein	6.99171	1.75028e-16		KINBGHBF_00529	mftC	Putative mycofactocin radical SAM maturase MftC	-1.47792	0.0269514		KINBGHBF_02595	nagL_1	Maleylpyruvate isomerase	2.54586	0.0112943														KINBGHBF_00091	hcp1_1	Protein hcp1	1.69656	0.0114706
KINBGHBF_00873	ampC	Beta-lactamase	10.808	6.05837e-28		KINBGHBF_00531		hypothetical protein	-1.55646	0.0202261		KINBGHBF_02888		hypothetical protein	-6.24503	0.0140787														KINBGHBF_00092		hypothetical protein	1.99024	0.00332564
KINBGHBF_00880		hypothetical protein	2.27416	0.00620187		KINBGHBF_00532		hypothetical protein	-1.67065	0.0129969		KINBGHBF_03874	emrA_3	Colistin resistance protein EmrA	-1.97484	0.025952														KINBGHBF_00093		hypothetical protein	2.5997	0.000182282
KINBGHBF_00889	exuT_2	Hexuronate transporter	2.06537	0.023483		KINBGHBF_00534		hypothetical protein	-1.40114	0.0353538		KINBGHBF_03928	dctA2	C4-dicarboxylate transport protein 2	1.87164	0.00565694														KINBGHBF_00094		hypothetical protein	1.81235	0.00716052
KINBGHBF_01125		hypothetical protein	1.32168	0.0467147		KINBGHBF_00535		hypothetical protein	-1.6139	0.0163153		KINBGHBF_04702		Methionine aminopeptidase 1, mitochondrial	3.49264	0.0197869														KINBGHBF_00095		hypothetical protein	1.93302	0.00431229
KINBGHBF_01604	nosL	Copper-binding lipoprotein NosL	-1.68965	0.0176592		KINBGHBF_00536	nirM	Cytochrome c-551	-1.95402	0.00389165		KINBGHBF_05070		hypothetical protein	-1.59566	0.0351552														KINBGHBF_00096	clpV1_1	Protein ClpV1	1.95637	0.00383971
KINBGHBF_01607	nosD	putative ABC transporter binding protein NosD	-2.21887	0.0012214		KINBGHBF_00537	nirS_2	Nitrite reductase	-1.89037	0.0051092		KINBGHBF_05435	dctM_2	C4-dicarboxylate TRAP transporter large permease protein DctM	1.32933	0.0459932														KINBGHBF_00097	vgrG1_1	Actin cross-linking toxin VgrG1	1.8725	0.00553682
KINBGHBF_01608	nosZ	Nitrous-oxide reductase	-2.68468	0.000113038		KINBGHBF_00541	norC	Nitric oxide reductase subunit C	-2.81087	6.85691e-05																				KINBGHBF_00099		hypothetical protein	1.42918	0.0320604
KINBGHBF_01609		hypothetical protein	-1.86495	0.00585977		KINBGHBF_00542	norB	Nitric oxide reductase subunit B	-2.44848	0.0003924																				KINBGHBF_00100		hypothetical protein	2.02963	0.00282094
KINBGHBF_01893	ibpB	Small heat shock protein IbpB	-1.33609	0.0445447		KINBGHBF_00543		hypothetical protein	-2.23798	0.00115742																				KINBGHBF_00101		hypothetical protein	1.76481	0.00871605
KINBGHBF_02099	comR_1	HTH-type transcriptional repressor ComR	-1.37897	0.0472964		KINBGHBF_00544		hypothetical protein	-1.62927	0.0170948																				KINBGHBF_00102		hypothetical protein	2.03514	0.00299117
KINBGHBF_02292		hypothetical protein	-1.31882	0.048037		KINBGHBF_00766	phzS	5-methylphenazine-1-carboxylate 1-monooxygenase	1.37783	0.0386935																				KINBGHBF_00103		hypothetical protein	2.29985	0.000824532
KINBGHBF_02504		hypothetical protein	1.31769	0.0490369		KINBGHBF_00772	phzB1	Phenazine biosynthesis protein PhzB1	1.37892	0.0384273																				KINBGHBF_00104		hypothetical protein	2.11411	0.00251937
KINBGHBF_02797	pyrG_2	CTP synthase	1.70175	0.0243599		KINBGHBF_00871	rcsC_2	Sensor histidine kinase RcsC	1.79185	0.00782066																				KINBGHBF_00107		hypothetical protein	2.08552	0.00239762
KINBGHBF_02851	rhmT	Inner membrane transport protein RhmT	-1.80097	0.0490758		KINBGHBF_00872		hypothetical protein	5.41907	7.44271e-12																				KINBGHBF_00285	loiP	Metalloprotease LoiP	2.90215	3.59723e-05
KINBGHBF_02907		hypothetical protein	-2.33591	0.0493358		KINBGHBF_00873	ampC	Beta-lactamase	9.24922	2.88912e-23																				KINBGHBF_00333	ygiW	Protein YgiW	2.70812	0.000106158
KINBGHBF_02920		hypothetical protein	-1.72768	0.0495298		KINBGHBF_00889	exuT_2	Hexuronate transporter	-1.98177	0.0312329																				KINBGHBF_00465		hypothetical protein	-1.34678	0.0438995
KINBGHBF_03005	novN	Decarbamoylnovobiocin carbamoyltransferase	1.70154	0.0120795		KINBGHBF_01207		hypothetical protein	1.36477	0.0404751																				KINBGHBF_00482	creD	Inner membrane protein CreD	6.18893	3.81494e-14
KINBGHBF_03023	fecR_4	Protein FecR	1.71497	0.0412756		KINBGHBF_01208		hypothetical protein	1.36836	0.0402309																				KINBGHBF_00483		hypothetical protein	6.25101	7.86199e-14
KINBGHBF_03028		hypothetical protein	1.49555	0.029078		KINBGHBF_01270	lasB	Elastase	1.4626	0.0283208																				KINBGHBF_00484		hypothetical protein	3.30443	8.20616e-05
KINBGHBF_03189		hypothetical protein	1.35183	0.0441003		KINBGHBF_01604	nosL	Copper-binding lipoprotein NosL	-2.2178	0.00165998																				KINBGHBF_00485	yibF	putative GST-like protein YibF	3.27734	5.47569e-06
KINBGHBF_04002		hypothetical protein	1.41866	0.0466434		KINBGHBF_01605	nosY	putative ABC transporter permease protein NosY	-2.70907	0.000128564																				KINBGHBF_00486	vgb	Virginiamycin B lyase	2.07923	0.00244743
KINBGHBF_04097		hypothetical protein	-1.73845	0.0293124		KINBGHBF_01606	nosF	putative ABC transporter ATP-binding protein NosF	-2.80686	9.90514e-05																				KINBGHBF_00524	dmdC_1	3-methylmercaptopropionyl-CoA dehydrogenase	2.81552	5.61648e-05
KINBGHBF_04262		hypothetical protein	1.7485	0.0237518		KINBGHBF_01607	nosD	putative ABC transporter binding protein NosD	-2.58335	0.000197886																				KINBGHBF_00527	nirS_1	Nitrite reductase	-1.52136	0.0227852
KINBGHBF_04332	prpB	2-methylisocitrate lyase	-1.35056	0.0431537		KINBGHBF_01608	nosZ	Nitrous-oxide reductase	-2.63129	0.000148839																				KINBGHBF_00529	mftC	Putative mycofactocin radical SAM maturase MftC	-1.53392	0.0218135
KINBGHBF_04443		hypothetical protein	-1.54542	0.0308064		KINBGHBF_01609		hypothetical protein	-2.20573	0.00125282																				KINBGHBF_00530		hypothetical protein	-1.50011	0.0250239
KINBGHBF_04455	xcpT_3	Type II secretion system protein G	-1.57471	0.0380209		KINBGHBF_01640		hypothetical protein	1.46123	0.0290328																				KINBGHBF_00531		hypothetical protein	-1.57917	0.0188244
KINBGHBF_04558		hypothetical protein	2.60165	0.0103313		KINBGHBF_02573	ttgI_3	Toluene efflux pump outer membrane protein TtgI	-1.89795	0.011165																				KINBGHBF_00532		hypothetical protein	-1.36834	0.0403749
KINBGHBF_04699	puuR_1	HTH-type transcriptional regulator PuuR	-2.32948	0.00877551		KINBGHBF_03005	novN	Decarbamoylnovobiocin carbamoyltransferase	1.41485	0.0354367																				KINBGHBF_00533		hypothetical protein	-1.96847	0.00368637
KINBGHBF_04703	puuR_2	HTH-type transcriptional regulator PuuR	-5.12534	1.22501e-06		KINBGHBF_03155	tam_4	Trans-aconitate 2-methyltransferase	2.13032	0.0237107																				KINBGHBF_00534		hypothetical protein	-1.97837	0.00348765
KINBGHBF_05665	lcdH_2	L-carnitine dehydrogenase	1.65418	0.0422148		KINBGHBF_03173	phzG_2	Phenazine biosynthesis protein PhzG	1.65573	0.0261347																				KINBGHBF_00535		hypothetical protein	-1.92173	0.00466555
						KINBGHBF_03177	aroH_3	Phospho-2-dehydro-3-deoxyheptonate aldolase	2.27504	0.00235916																				KINBGHBF_00536	nirM	Cytochrome c-551	-2.41555	0.000446373
						KINBGHBF_03178	phzB2	Phenazine biosynthesis protein PhzB2	1.97005	0.00374642																				KINBGHBF_00537	nirS_2	Nitrite reductase	-2.62939	0.000149703
						KINBGHBF_03179	phzA2	Phenazine biosynthesis protein PhzA2	1.5446	0.022892																				KINBGHBF_00538	nirQ	Denitrification regulatory protein NirQ	-1.78318	0.00829871
						KINBGHBF_03684	gbuA	Guanidinobutyrase	-1.50391	0.0252266																				KINBGHBF_00539	qoxC	Quinol oxidase subunit 3	-2.78714	7.88409e-05
						KINBGHBF_03854		putative trans-3-hydroxy-L-proline dehydratase	-1.8934	0.0294637																				KINBGHBF_00540		hypothetical protein	-2.94606	0.000134508
						KINBGHBF_03967	serB1	Phosphoserine phosphatase SerB1	1.92278	0.0223089																				KINBGHBF_00541	norC	Nitric oxide reductase subunit C	-4.58985	1.50709e-09
						KINBGHBF_04486		hypothetical protein	1.50575	0.028338																				KINBGHBF_00542	norB	Nitric oxide reductase subunit B	-4.57213	1.52494e-09
						KINBGHBF_04498		hypothetical protein	1.58971	0.0194271																				KINBGHBF_00543		hypothetical protein	-3.53086	1.07e-06
						KINBGHBF_04699	puuR_1	HTH-type transcriptional regulator PuuR	2.58479	0.00278678																				KINBGHBF_00544		hypothetical protein	-2.02164	0.00314712
						KINBGHBF_05789		hypothetical protein	-1.49906	0.027469																				KINBGHBF_00583	yhaI	Inner membrane protein YhaI	1.80341	0.00741026
						KINBGHBF_05790	rutB_3	Peroxyureidoacrylate/ureidoacrylate amidohydrolase RutB	-1.81692	0.00752858																				KINBGHBF_00766	phzS	5-methylphenazine-1-carboxylate 1-monooxygenase	1.82583	0.00729385
						KINBGHBF_05791	glnA_2	Glutamine synthetase	-2.34187	0.000908702																				KINBGHBF_00772	phzB1	Phenazine biosynthesis protein PhzB1	1.51265	0.0240179
						KINBGHBF_05792		hypothetical protein	-1.5002	0.0261834																				KINBGHBF_00773	phzA1	Phenazine biosynthesis protein PhzA1	1.78198	0.00992368
																														KINBGHBF_00778		hypothetical protein	1.64967	0.0146975
																														KINBGHBF_00806		hypothetical protein	2.41079	0.00457449
																														KINBGHBF_00871	rcsC_2	Sensor histidine kinase RcsC	3.78203	2.1663e-07
																														KINBGHBF_00872		hypothetical protein	7.58684	3.64592e-18
																														KINBGHBF_00873	ampC	Beta-lactamase	10.4805	5.89203e-27
																														KINBGHBF_01013	aidB	Putative acyl-CoA dehydrogenase AidB	1.6729	0.0130718
																														KINBGHBF_01014		Putative esterase	1.68243	0.0176996
																														KINBGHBF_01040	rssB_1	Regulator of RpoS	1.34797	0.0446588
																														KINBGHBF_01072	moaB_1	Molybdenum cofactor biosynthesis protein B	-1.86699	0.00636029
																														KINBGHBF_01074	yhbU	putative protease YhbU	-1.73544	0.0099655
																														KINBGHBF_01075		hypothetical protein	-1.75539	0.00919818
																														KINBGHBF_01076	ubiJ_1	Ubiquinone biosynthesis accessory factor UbiJ	-1.84259	0.00665263
																														KINBGHBF_01115	narK	Nitrate/nitrite transporter NarK	-1.31888	0.0483472
																														KINBGHBF_01116	narG	Respiratory nitrate reductase 1 alpha chain	-1.52407	0.0226182
																														KINBGHBF_01119	narV	Respiratory nitrate reductase 2 gamma chain	-1.45449	0.0305787
																														KINBGHBF_01141		hypothetical protein	1.61349	0.0161714
																														KINBGHBF_01207		hypothetical protein	1.34436	0.0443933
																														KINBGHBF_01265		hypothetical protein	1.3112	0.0484231
																														KINBGHBF_01267		hypothetical protein	1.33632	0.0450886
																														KINBGHBF_01273		hypothetical protein	1.4314	0.032033
																														KINBGHBF_01332		hypothetical protein	3.62867	6.18042e-07
																														KINBGHBF_01511		hypothetical protein	2.47695	0.000357471
																														KINBGHBF_01512		hypothetical protein	2.5156	0.000271936
																														KINBGHBF_01518	rhlA_1	3-(3-hydroxydecanoyloxy)decanoate synthase	1.4711	0.0282518
																														KINBGHBF_01566	cidA_2	Holin-like protein CidA	1.47888	0.0282453
																														KINBGHBF_01604	nosL	Copper-binding lipoprotein NosL	-1.93063	0.00494282
																														KINBGHBF_01605	nosY	putative ABC transporter permease protein NosY	-2.68185	0.000129998
																														KINBGHBF_01606	nosF	putative ABC transporter ATP-binding protein NosF	-2.56367	0.000260382
																														KINBGHBF_01607	nosD	putative ABC transporter binding protein NosD	-3.09793	1.20721e-05
																														KINBGHBF_01608	nosZ	Nitrous-oxide reductase	-3.30547	3.62549e-06
																														KINBGHBF_01609		hypothetical protein	-3.2499	5.03822e-06
																														KINBGHBF_01639	ureI	Acid-activated urea channel	1.5743	0.0195194
																														KINBGHBF_01640		hypothetical protein	2.242	0.00109929
																														KINBGHBF_01666		hypothetical protein	2.48913	0.000341316
																														KINBGHBF_01667	acpP_1	Acyl carrier protein	2.20821	0.00135982
																														KINBGHBF_01668	fabH	3-oxoacyl-[acyl-carrier-protein] synthase 3	2.43784	0.000447179
																														KINBGHBF_01669		putative PhzA/B-like protein	1.96292	0.00395285
																														KINBGHBF_01670		Cytochrome P450 107B1	2.04876	0.00264569
																														KINBGHBF_01671		hypothetical protein	2.1619	0.00171168
																														KINBGHBF_01672		hypothetical protein	2.01875	0.00305483
																														KINBGHBF_01673	auaG	Aurachin C monooxygenase/isomerase	2.2718	0.00101854
																														KINBGHBF_01674	dhbF	Dimodular nonribosomal peptide synthase	2.14512	0.0016452
																														KINBGHBF_01809		hypothetical protein	1.84816	0.00629434
																														KINBGHBF_01871		IS3 family transposase ISPa32	-5.89637	0.0347826
																														KINBGHBF_02009	fadB_1	Fatty acid oxidation complex subunit alpha	1.59634	0.0170637
																														KINBGHBF_02010	fadA_2	3-ketoacyl-CoA thiolase	1.41513	0.0336381
																														KINBGHBF_02017		hypothetical protein	2.17614	0.00142927
																														KINBGHBF_02264		hypothetical protein	1.41601	0.0345585
																														KINBGHBF_02284		hypothetical protein	1.61443	0.0167667
																														KINBGHBF_02303		hypothetical protein	1.43041	0.0327293
																														KINBGHBF_02305		hypothetical protein	1.43335	0.0352323
																														KINBGHBF_02306		hypothetical protein	1.51124	0.0246198
																														KINBGHBF_02352		hypothetical protein	1.98485	0.00363626
																														KINBGHBF_02353		hypothetical protein	1.46063	0.0293562
																														KINBGHBF_02370		hypothetical protein	1.43755	0.0310338
																														KINBGHBF_02371	rhsC	Protein RhsC	1.70407	0.0112105
																														KINBGHBF_02392	hmp	Flavohemoprotein	-2.96995	2.84291e-05
																														KINBGHBF_02393		hypothetical protein	-1.57245	0.0233093
																														KINBGHBF_02496		hypothetical protein	1.56833	0.0441781
																														KINBGHBF_02527	ynbC	putative protein YnbC	1.76092	0.00887185
																														KINBGHBF_02528	ynbD	putative protein YnbD	1.86634	0.00577772
																														KINBGHBF_02615		hypothetical protein	1.52133	0.0244654
																														KINBGHBF_02688		hypothetical protein	1.63614	0.0177627
																														KINBGHBF_02689	degU_2	Transcriptional regulatory protein DegU	2.5393	0.000292164
																														KINBGHBF_02696		hypothetical protein	1.75451	0.0151637
																														KINBGHBF_02870	hcnC_1	Hydrogen cyanide synthase subunit HcnC	1.72761	0.0102627
																														KINBGHBF_02871	hcnB_1	Hydrogen cyanide synthase subunit HcnB	1.44301	0.0305788
																														KINBGHBF_02872	hcnA	Hydrogen cyanide synthase subunit HcnA	1.38193	0.0401372
																														KINBGHBF_02920		hypothetical protein	2.07424	0.0236355
																														KINBGHBF_03237		hypothetical protein	1.68057	0.0130339
																														KINBGHBF_03238		hypothetical protein	1.43416	0.03393
																														KINBGHBF_03426		hypothetical protein	1.51166	0.0238374
																														KINBGHBF_03427		hypothetical protein	1.69603	0.0121721
																														KINBGHBF_03428		hypothetical protein	1.461	0.0289466
																														KINBGHBF_03429		hypothetical protein	1.64235	0.0155276
																														KINBGHBF_03430		hypothetical protein	1.44405	0.0319273
																														KINBGHBF_03431		hypothetical protein	1.70201	0.0147605
																														KINBGHBF_03432	zraR_2	Transcriptional regulatory protein ZraR	1.45993	0.0294956
																														KINBGHBF_03433	clpV1_3	Protein ClpV1	1.72479	0.0106095
																														KINBGHBF_03434		hypothetical protein	1.39323	0.0375983
																														KINBGHBF_03435		hypothetical protein	1.5749	0.0187883
																														KINBGHBF_03437		hypothetical protein	1.78716	0.00837735
																														KINBGHBF_03438		hypothetical protein	2.02537	0.00283802
																														KINBGHBF_03439		hypothetical protein	2.15285	0.00160194
																														KINBGHBF_03440		hypothetical protein	1.33369	0.0451861
																														KINBGHBF_03487	fabA	3-hydroxydecanoyl-[acyl-carrier-protein] dehydratase	-1.33268	0.0450788
																														KINBGHBF_03710		hypothetical protein	1.87055	0.00593383
																														KINBGHBF_03943		hypothetical protein	-1.73433	0.029826
																														KINBGHBF_04044		hypothetical protein	1.75199	0.0091821
																														KINBGHBF_04293	yihG_2	putative acyltransferase YihG	-1.31384	0.0492849
																														KINBGHBF_04402	rhlA_2	3-(3-hydroxydecanoyloxy)decanoate synthase	-1.40465	0.0354943
																														KINBGHBF_04438		hypothetical protein	1.42593	0.0450006
																														KINBGHBF_04510		hypothetical protein	1.73812	0.00970423
																														KINBGHBF_04511		hypothetical protein	1.90916	0.00476864
																														KINBGHBF_04691		hypothetical protein	1.48472	0.0261311
																														KINBGHBF_04703	puuR_2	HTH-type transcriptional regulator PuuR	5.23835	1.13841e-05
																														KINBGHBF_04810	acrA	Multidrug efflux pump subunit AcrA	3.06221	2.66053e-05
																														KINBGHBF_04863		hypothetical protein	1.31996	0.0496535
																														KINBGHBF_04864		hypothetical protein	1.42377	0.037464
																														KINBGHBF_04865		hypothetical protein	1.36406	0.047397
																														KINBGHBF_04866		hypothetical protein	1.89571	0.00755205
																														KINBGHBF_05135	yedY1	Putative protein-methionine-sulfoxide reductase subunit YedZ1	1.42649	0.0424277
																														KINBGHBF_05136	yedZ1	Putative protein-methionine-sulfoxide reductase subunit YedZ1	1.9101	0.01685
																														KINBGHBF_05141	desA3	NADPH-dependent stearoyl-CoA 9-desaturase	-1.74399	0.0105927
																														KINBGHBF_05235	acdA_2	Acyl-CoA dehydrogenase	-1.35085	0.0483281
																														KINBGHBF_05290		hypothetical protein	1.63949	0.0147572
																														KINBGHBF_05372		hypothetical protein	1.51584	0.023442
																														KINBGHBF_05373		hypothetical protein	1.67628	0.0125492
																														KINBGHBF_05440	fabY	Beta-ketoacyl-[acyl-carrier-protein] synthase FabY	-1.37963	0.0383242
																														KINBGHBF_05763	ivy_2	Inhibitor of vertebrate lysozyme	1.37263	0.039391

## Sheet: File S3
File S3: Primers used in this study and antibody epitopes
primer	name	sequence
sodB forward	SodBF2	5'- ttgagccgcacatttccg c -3'
sodB reverse	SodBR2	5'- gaacttgtcgaaggagccg -3'
ampC forward	NH PaerugF	5'- ttactacaaggtcggcgacatgacc -3'
ampC reverse	NH PaerugR	5'- ggcattgggatagttgcggttg -3'
oprD forward	OprDRTF4	5'- gctcgctacgacctgaaccta -3'
oprD reverse	OprDRTR3	5'- caggatcgacagcggatagtc -3'
blaOXA-50 forward	NH blaOXA-1 Fwd 1	5'- gaaaggcaccttcgtcctc -3'
blaOXA-50 reverse	NH blaOXA-1 Rvs 1	5'- cgttcgatgccttgatcg -3'
PIB-1 forward	NH PIB-1 Fwd 1	5'- ccgccgatctctatgaactga -3'
PIB-1 reverse	NH PIB-1 Rvs 1	5'- gacttgaccaccgagaacgag -3'
opdP forward	OpdP Fw2	5'- gtcgcttcctggtcaaca -3'
opdP reverse	OpdP Rv2	5'- gtgtggtagccgttgaag -3'
protein	name	epitope
AmpC	AmpCM	MGEAPADRLKALVDAAVQPVMKANDIPGLAVAISLKGEPHYFSYGLASKEDGRRVTPETLFEIGSVSKTFTATLAGYALTQDKMRLDDRASQHWPALQGSRFDGISLLDLATYTAGGLPLQFPDSVQKDQAQIRDYYRQWQPTYAPGSQRLYSNPSIGLFGYLAARSLGQPFERLMEQQVFPALGLEQTHLDVPEAALAQYAQGYGKDDRPLRVGPGPLDAEGYGVKTSAADLLRFVDANLHPERLDRPWAQALDATHRGYYKVGDMTQGLGWEAYDWPISLKRLQAGNSTPMALQPHRIARLPAPQALEGQRLLNKTGSTNGFGAYVAFVPGRDLGLVILANRNYPNAERVKIAYAILSGLEQQGKVPLKR
OprD	OprD-1	HRANADQGEGDQNE

## Sheet: File S4
File S4: RNAseq QC metrics
Sample	Total Reads	All Mapped Reads	CDS Mapped Reads	rRNA Mapped Reads	tRNA Mapped Reads			Sample Name	Total Read Pairs	Total Reads (R1 + R2)	Total bp > Q30	% bp > Q30
1203-in	34124742	32279889	19378046	356071	114027			CPAO1_un	15572598	31145196	1517021202	96.462
1203-un	32420300	30557190	16521619	405874	74934			CPAO1_in	16136555	32273110	1572783091	96.5
1378-in	29783714	27793186	17116516	269843	92257			Delta_OprD_un	17388685	34777370	1693927288	96.433
1378-un	30760368	28311916	17434207	385657	79850			Delta_OprD_in	16518415	33036830	1607891898	96.379
1499-in	32528684	31859426	17323386	450873	63932			Delta_OpdP_un	15240187	30480374	1483749476	96.4
1499-un	30512782	29900640	16056957	339122	60946			Delta_OpdP_in	14175402	28350804	1380791371	96.45
CPAO1-in	32273110	32261634		240571	65388			1203_un	16210150	32420300	1579543266	96.452
CPAO1-un	31145196	31132369	21126027	151705	54299			1203_in	17062371	34124742	1662157827	96.452
Delta-OpdP-in	28350804	28329772	17769359	256520	41970			1378_un	15380184	30760368	1497154108	96.372
Delta-OpdP-un	30480374	30459156	19830109	194239	52728			1378_in	14891857	29783714	1449437856	96.364
Delta-OprD-in	33036830	32978988	20823368	385001	72589			1499_un	15256391	30512782	1485348090	96.365
Delta-OprD-un	34777370	34703622	20491000	192048	64297			1499_in	16264342	32528684	1584306766	96.43
1203-in2	23888082	22625263	18218926	41017	52792			CPAO1_un2	11158486	22316972	1087329635	96.513
1203-un2	23751342	22415551	17964748	55831	38650			CPAO1_un3	10689635	21379270	1041676534	96.514
1378-in3	24832840	22779307	18723717	58008	43364			CPAO1_in2	12984690	25969380	1264535178	96.467
1378-in2	24676882	22654470	18400520	32431	50857			CPAO1_in3	13312220	26624440	1296685886	96.483
1203-un3	25850496	24363708	19817854	83165	40010			Delta_OprD_un2	9298846	18597692	904371186	96.333
1203-in3	27474974	26097848	20861339	53676	66448			Delta_OprD_un3	10264058	20528116	999810585	96.477
1378-un2	21002364	19241206	15375500	38829	50850			Delta_OprD_in2	9235450	18470900	898299694	96.34
1499-in2	20695338	20206040	16177675	43754	38631			Delta_OprD_in3	11394487	22788974	1109872453	96.479
1499-in3	22243156	21692338	17387671	48175	35905			Delta_OpdP_un2	9378042	18756084	913432328	96.465
1499-un3	20768694	20318307	15928033	44738	26555			Delta_OpdP_un3	13243028	26486056	1290290068	96.491
1499-un2	24639192	24044870	19633853	31397	43823			Delta_OpdP_in2	13471119	26942238	1312529692	96.503
1378-un3	28059292	25590427	20882961	48349	59738			Delta_OpdP_in3	9927916	19855832	966666359	96.436
CPAO1-in2	25969380	25942178	21898164	37333	55235			1203_un2	11875671	23751342	1157316646	96.511
CPAO1-in3	26624440	26605272	21886555	57107	63223			1203_un3	12925248	25850496	1259530693	96.513
CPAO1-un3	21379270	21370822	17304567	45550	45885			1203_in2	11944041	23888082	1162991590	96.439
CPAO1-un2	22316972	22307602	18513205	60785	42957			1203_in3	13737487	27474974	1338876343	96.529
Delta-OpdP-in3	19855832	19835212	15648490	32246	36915			1378_un2	10501182	21002364	1022744361	96.459
Delta-OpdP-un2	18756084	18711112	15064490	32825	35106			1378_un3	14029646	28059292	1365355291	96.39
Delta-OpdP-in2	26942238	26914727	21821302	67894	59352			1378_in2	12338441	24676882	1202176415	96.487
Delta-OpdP-un3	26486056	26456953	20895471	80008	51957			1378_in3	12416420	24832840	1209421602	96.474
Delta-OprD-in2	18470900	18426312	15119931	35348	38520			1499_un2	12319596	24639192	1197937159	96.305
Delta-OprD-in3	22788974	22743239	18631490	41261	41732			1499_un3	10384347	20768694	1011629577	96.478
Delta-OprD-un2	18597692	18561852	15026270	88991	33458			1499_in2	10347669	20695338	1006910176	96.378
Delta-OprD-un3	20528116	20484197	16764822	40186	62889			1499_in3	11121578	22243156	1084010283	96.535
